# Supplementary material for: Base editing strategies to convert CAG to CAA diminish the disease-causing mutation in Huntington’s disease
Source: eLife. 2024 Jun 13;12:RP89782. doi: 10.7554/eLife.89782 (PMC11175616; doi:10.7554/eLife.89782)
Supplement: Figure 5—figure supplement 1—source data 1. [file elife-89782-fig5-figsupp1-data1.zip]

Archive with 1 entries (1 files):
- Figure 5-figure supplement 1-Source data 1.ppt
